# Supplementary material for: Diabetic neuropathy and the sensory apparatus “meissner corpuscle and merkel cells”
Source: Front Neuroanat. 2014 Aug 14;8:79. doi: 10.3389/fnana.2014.00079 (PMC4132297; doi:10.3389/fnana.2014.00079)
Supplement: Supplementary file 1 [file Presentation1.ZIP]

Archive with 2 entries (2 files):
- Supp Figure.jpg
- Supp Table.jpg
